# Supplementary material for: Effectiveness of non-medical health worker-led counselling on psychological distress: a randomized controlled trial in rural Nepal
Source: Glob Ment Health (Camb). 2019 Jul 16;6:e15. doi: 10.1017/gmh.2019.15 (PMC6669965; doi:10.1017/gmh.2019.15)
Supplement: Supplementary file 1 [file S2054425119000153sup001.zip]

Archive with 3 entries (2 files):
- S2054425119000153sup001/CONSORT 2010 Checklist _SPF.doc
- S2054425119000153sup001/CONSORT Extension for Abstracts Checklist _SPF.doc
- S2054425119000153sup001/
